# Supplementary material for: Oral Chitosan–Tripolyphosphate Nanoparticles Enhance the Metabolic Regulatory Effects of Snow Lotus Polysaccharide in Type 2 Diabetes
Source: Pharmaceutics. 2026 Apr 30;18(5):561. doi: 10.3390/pharmaceutics18050561 (PMC13210455; doi:10.3390/pharmaceutics18050561)
Supplement: Supplementary file 1 [file pharmaceutics-18-00561-s001.zip]

Archive with 1 entries (1 files):
- pharmaceutics-4224799-supplementary.pdf
